# Supplementary material for: Development of a CRISPR/Cas9n-based tool for metabolic engineering of Pseudomonas putida for ferulic acid-to-polyhydroxyalkanoate bioconversion
Source: Commun Biol. 2020 Mar 5;3:98. doi: 10.1038/s42003-020-0824-5 (PMC7058019; doi:10.1038/s42003-020-0824-5)
Supplement: Supplementary file 3 — Supplementary Data 1 [file 42003_2020_824_MOESM3_ESM.xlsx]

## Sheet: OD600
KT2440	1	2	3	AVE	SD		KTc9n	1	2	3	AVE	SD
8h	0.027	0.028	0.027	0.0273333	0.00057735		8h	0.028	0.028	0.03	0.0286667	0.0011547
12h	0.233	0.234	0.185	0.217333	0.028006		12h	0.183	0.225	0.178	0.195333	0.0258134
16h	0.362	0.366	0.351	0.359667	0.00776745		16h	0.345	0.343	0.359	0.349	0.0087178
20h	0.552	0.558	0.546	0.552	0.006		20h	0.541	0.532	0.541	0.538	0.00519615
24h	0.713	0.721	0.701	0.711667	0.0100664		24h	0.684	0.695	0.685	0.688	0.00608276
28h	0.851	0.853	0.844	0.849333	0.00472582		28h	0.821	0.823	0.817	0.820333	0.00305505
32h	0.966	0.964	0.944	0.958	0.0121655		32h	0.94	0.982	0.984	0.968667	0.0248462
36h	1.066	1.064	1.058	1.06267	0.00416333		36h	1.012	1.038	1.012	1.02067	0.0150111
40h	1.102	1.108	1.096	1.102	0.006		40h	1.106	1.108	1.098	1.104	0.0052915
44h	1.192	1.192	1.184	1.18933	0.0046188		44h	1.192	1.208	1.198	1.19933	0.0080829
48h	1.242	1.244	1.22	1.23533	0.0133167		48h	1.224	1.238	1.252	1.238	0.014
52h	1.262	1.252	1.262	1.25867	0.0057735		52h	1.246	1.25	1.254	1.25	0.004
56h	1.264	1.256	1.264	1.26133	0.0046188		56h	1.27	1.282	1.282	1.278	0.0069282
60h	1.274	1.282	1.29	1.282	0.008		60h	1.252	1.29	1.274	1.272	0.0190788
64h	1.266	1.262	1.254	1.26067	0.0061101		64h	1.264	1.258	1.256	1.25933	0.00416333

## Sheet: NADH NAD
	NADH/NAD
	1	2	3	AVE	SD
KT2440	1.0128	0.951865	0.955107	0.973259	0.0342857
KTc9n	0.961588	0.90373	0.933407	0.932908	0.0289319

## Sheet: PHA
	PHA content(mg/l)	1	2	3	AVE	SD
	KT2440	74.9493	70.2135	68.7411	71.3013	3.2439
	KTc9n	63.2344	67.5945	65.3212	65.3834	2.18073

## Sheet: ferulic acid
the content of FA（mM）
	1	2	3	AVE	SD
KT2440	9.07836	9.31773	9.3664	9.25416	0.154179
KTc9n	9.50379	9.45777	9.42533	9.4623	0.0394271
