# Supplementary material for: Development of a CRISPR/Cas9n-based tool for metabolic engineering of Pseudomonas putida for ferulic acid-to-polyhydroxyalkanoate bioconversion
Source: Commun Biol. 2020 Mar 5;3:98. doi: 10.1038/s42003-020-0824-5 (PMC7058019; doi:10.1038/s42003-020-0824-5)
Supplement: Supplementary file 4 — Supplementary Data 2 [file 42003_2020_824_MOESM4_ESM.xlsx]

## Sheet: fig3C  OD600
KTc9n
Time（h）	1	2	3	AVE	SD
8	0.028	0.028	0.03	0.0286667	0.0011547
12	0.183	0.225	0.178	0.195333	0.0258134
16	0.345	0.343	0.359	0.349	0.0087178
20	0.541	0.532	0.541	0.538	0.00519615
24	0.684	0.695	0.685	0.688	0.00608276
28	0.821	0.823	0.817	0.820333	0.00305505
32	0.94	0.982	0.984	0.968667	0.0248462
36	1.012	1.038	1.012	1.02067	0.0150111
40	1.106	1.108	1.098	1.104	0.0052915
44	1.192	1.208	1.198	1.19933	0.0080829
48	1.224	1.238	1.252	1.238	0.014
52	1.246	1.25	1.254	1.25	0.004
56	1.27	1.282	1.282	1.278	0.0069282
60	1.252	1.29	1.274	1.272	0.0190788
64	1.264	1.258	1.256	1.25933	0.00416333
68	1.246	1.252	1.266	1.25467	0.0102632
72	1.254	1.248	1.255	1.25233	0.00378594
76	1.22	1.172	1.224	1.20533	0.0289367
80	1.19	1.18	1.178	1.18267	0.0064291
KTc9n1
Time（h）	1	2	3	AVE	SD
8	0.058	0.062	0.054	0.058	0.004
12	0.293	0.297	0.262	0.284	0.0191572
16	0.417	0.409	0.392	0.406	0.0127671
20	0.619	0.609	0.613	0.613667	0.00503322
24	0.804	0.819	0.803	0.808667	0.00896289
28	1.032	1.028	1.022	1.02733	0.00503322
32	1.148	1.146	1.146	1.14667	0.0011547
36	1.244	1.242	1.246	1.244	0.002
40	1.272	1.268	1.272	1.27067	0.0023094
44	1.276	1.278	1.282	1.27867	0.00305505
48	1.284	1.282	1.286	1.284	0.002
52	1.292	1.298	1.29	1.29333	0.00416333
56	1.318	1.316	1.318	1.31733	0.0011547
60	1.312	1.316	1.346	1.32467	0.0185831
64	1.314	1.316	1.308	1.31267	0.00416333
68	1.296	1.302	1.298	1.29867	0.00305505
72	1.306	1.298	1.288	1.29733	0.0090185
76	1.272	1.278	1.224	1.258	0.0295973
80	1.27	1.258	1.224	1.25067	0.0238607
KTc9n3
Time（h）	1	2	3	AVE	SD
8	0.026	0.022	0.02	0.0226667	0.00305505
12	0.16	0.182	0.17	0.170667	0.0110151
16	0.384	0.391	0.38	0.385	0.00556776
20	0.538	0.537	0.525	0.533333	0.00723418
24	0.685	0.683	0.684	0.684	0.001
28	0.913	0.902	0.901	0.905333	0.00665833
32	1.006	1.004	0.984	0.998	0.0121655
36	1.132	1.126	1.124	1.12733	0.00416333
40	1.176	1.162	1.174	1.17067	0.00757188
44	1.232	1.238	1.234	1.23467	0.00305505
48	1.248	1.238	1.242	1.24267	0.00503322
52	1.242	1.244	1.252	1.246	0.0052915
56	1.248	1.244	1.246	1.246	0.002
60	1.236	1.238	1.242	1.23867	0.00305505
64	1.204	1.206	1.22	1.21	0.0087178
68	1.188	1.188	1.2	1.192	0.0069282
72	1.174	1.178	1.182	1.178	0.004
76	1.12	1.108	1.102	1.11	0.00916515
80	1.104	1.106	1.11	1.10667	0.00305505
KTc9n4
Time（h）	1	2	3	AVE	SD
8	0.028	0.028	0.029	0.0283333	0.00057735
12	0.193	0.194	0.197	0.194667	0.00208167
16	0.311	0.305	0.309	0.308333	0.00305505
20	0.487	0.489	0.492	0.489333	0.00251661
24	0.679	0.677	0.689	0.681667	0.0064291
28	0.846	0.844	0.851	0.847	0.00360555
32	1.012	1.008	1.018	1.01267	0.00503322
36	1.104	1.102	1.116	1.10733	0.00757188
40	1.132	1.126	1.128	1.12867	0.00305505
44	1.188	1.18	1.186	1.18467	0.00416333
48	1.192	1.206	1.204	1.20067	0.00757188
52	1.216	1.218	1.216	1.21667	0.0011547
56	1.232	1.236	1.232	1.23333	0.0023094
60	1.254	1.258	1.261	1.25767	0.00351188
64	1.244	1.246	1.248	1.246	0.002
68	1.232	1.234	1.216	1.22733	0.00986577
72	1.228	1.208	1.214	1.21667	0.0102632
76	1.222	1.212	1.204	1.21267	0.0090185
80	1.22	1.188	1.194	1.20067	0.0170098
KTc9n5
Time（h）	1	2	3	AVE	SD
8	0.033	0.032	0.028	0.031	0.00264575
12	0.181	0.178	0.171	0.176667	0.0051316
16	0.312	0.303	0.301	0.305333	0.00585947
20	0.456	0.422	0.444	0.440667	0.0172434
24	0.633	0.602	0.618	0.617667	0.0155027
28	0.868	0.843	0.844	0.851667	0.0141539
32	1.144	1.072	1.028	1.08133	0.0585605
36	1.252	1.194	1.192	1.21267	0.0340783
40	1.308	1.274	1.278	1.28667	0.0185831
44	1.352	1.332	1.342	1.342	0.01
48	1.372	1.358	1.364	1.36467	0.00702377
52	1.396	1.39	1.392	1.39267	0.00305505
56	1.436	1.464	1.448	1.44933	0.0140475
60	1.444	1.469	1.522	1.47833	0.0398288
64	1.412	1.466	1.522	1.46667	0.055003
68	1.448	1.444	1.486	1.45933	0.0231805
72	1.422	1.432	1.428	1.42733	0.00503322
76	1.422	1.421	1.426	1.423	0.00264575
80	1.408	1.418	1.416	1.414	0.0052915
KTc9n6
Time（h）	1	2	3	AVE	SD
8	0.035	0.041	0.031	0.0356667	0.00503322
12	0.202	0.209	0.199	0.203333	0.0051316
16	0.322	0.333	0.314	0.323	0.00953939
20	0.444	0.453	0.432	0.443	0.0105357
24	0.632	0.638	0.616	0.628667	0.0113725
28	0.828	0.839	0.813	0.826667	0.0130512
32	1.022	1.084	0.984	1.03	0.0504777
36	1.284	1.302	1.272	1.286	0.0150997
40	1.394	1.454	1.452	1.43333	0.0340783
44	1.51	1.502	1.504	1.50533	0.00416333
48	1.522	1.532	1.524	1.526	0.0052915
52	1.534	1.554	1.542	1.54333	0.0100664
56	1.554	1.562	1.548	1.55467	0.00702377
60	1.57	1.572	1.562	1.568	0.0052915
64	1.524	1.544	1.542	1.53667	0.0110151
68	1.508	1.522	1.496	1.50867	0.0130128
72	1.502	1.514	1.494	1.50333	0.0100664
76	1.492	1.482	1.496	1.49	0.0072111
80	1.476	1.442	1.488	1.46867	0.0238607
KTc9n7
Time（h）	1	2	3	AVE	SD
8	0.076	0.088	0.085	0.083	0.006245
12	0.278	0.285	0.281	0.281333	0.00351188
16	0.425	0.447	0.434	0.435333	0.0110604
20	0.578	0.588	0.587	0.584333	0.00550757
24	0.796	0.802	0.809	0.802333	0.00650641
28	0.979	0.986	0.984	0.983	0.00360555
32	1.152	1.154	1.154	1.15333	0.0011547
36	1.324	1.328	1.322	1.32467	0.00305505
40	1.358	1.354	1.352	1.35467	0.00305505
44	1.372	1.366	1.362	1.36667	0.00503322
48	1.368	1.368	1.364	1.36667	0.0023094
52	1.372	1.374	1.368	1.37133	0.00305505
56	1.384	1.378	1.368	1.37667	0.0080829
60	1.362	1.372	1.368	1.36733	0.00503322
64	1.364	1.372	1.364	1.36667	0.0046188
68	1.338	1.346	1.344	1.34267	0.00416333
72	1.338	1.346	1.338	1.34067	0.0046188
76	1.296	1.318	1.306	1.30667	0.0110151
80	1.284	1.302	1.302	1.296	0.0103923
KTc9n8
Time（h）	1	2	3	AVE	SD
8	0.036	0.029	0.037	0.034	0.0043589
12	0.213	0.217	0.202	0.210667	0.00776745
16	0.327	0.344	0.321	0.330667	0.0119304
20	0.544	0.562	0.532	0.546	0.0150997
24	0.732	0.738	0.716	0.728667	0.0113725
28	0.928	0.939	0.913	0.926667	0.0130512
32	1.122	1.184	1.084	1.13	0.0504777
36	1.374	1.388	1.372	1.378	0.0087178
40	1.436	1.464	1.452	1.45067	0.0140475
44	1.472	1.496	1.474	1.48067	0.0133167
48	1.524	1.538	1.524	1.52867	0.0080829
52	1.532	1.538	1.534	1.53467	0.00305505
56	1.552	1.552	1.554	1.55267	0.0011547
60	1.552	1.568	1.554	1.558	0.0087178
64	1.558	1.564	1.542	1.55467	0.0113725
68	1.558	1.562	1.542	1.554	0.010583
72	1.502	1.514	1.494	1.50333	0.0100664
76	1.492	1.482	1.496	1.49	0.0072111
80	1.476	1.444	1.488	1.46933	0.022745

## Sheet: fig3D NADH NAD
	NADH/NAD
	1	2	3	AVE	SD
KTc9n	0.961588	0.90373	0.933407	0.932908	0.0289319
KTc9n1	1.83135	1.87227	1.62992	1.77785	0.129733
KTc9n3	1.12474	1.07984	1.07828	1.09429	0.0263855
KTc9n4	1.59063	1.7855	1.93656	1.7709	0.173424
KTc9n5	0.883994	0.845288	0.796954	0.842079	0.0436086
KTc9n6	1.37037	1.45584	1.11742	1.31454	0.175984
KTc9n7	1.66225	1.33175	1.46729	1.4871	0.166137
KTc9n8	1.11696	1.17544	1.45619	1.24953	0.181348
the content of FA (mM)	1	2	3	AVE	SD
KTc9n	9.50379	9.45777	9.42533	9.4623	0.0394271
KTc9n1	7.4922	7.80639	7.81334	7.70398	0.183436
KTc9n3	8.65625	9.02672	8.88303	8.85533	0.186781
KTc9n4	8.65128	8.43112	8.49402	8.52548	0.113401
KTc9n5	9.01579	8.95322	8.88204	8.95035	0.0669225
KTc9n6	6.07754	6.20434	6.18381	6.15523	0.0680609
KTc9n7	6.62248	6.986	7.4677	7.02539	0.423987
KTc9n8	5.49717	4.95653	5.11909	5.19093	0.277387
the content of VA (mM)	1	2	3	AVE	SD
KTc9n	2.55039	2.95949	2.05317	2.52102	0.453869
KTc9n1	3.97819	4.81167	4.51406	4.43464	0.42238
KTc9n3	4.38099	4.60577	4.72625	4.57101	0.175237
KTc9n4	4.64713	4.88989	4.79369	4.7769	0.122248
KTc9n5	1.2089	1.59193	1.39772	1.39951	0.191519
KTc9n6	0.958047	1.15945	0.919385	1.01229	0.128898
KTc9n7	1.18283	1.29342	1.27993	1.25206	0.0603348
KTc9n8	0.456339	0.528268	0.3943	0.459636	0.0670452
KTc9n
KTc9n1
3
4
5
6
KTc9n7
KTc9n8

## Sheet: fig3E 
KTc9n	OD600
Time(h)	1	2	3	AVE	SD
8	0.031	0.021	0.038	0.03	0.008544
16	0.063	0.057	0.066	0.062	0.00458258
24	0.055	0.065	0.052	0.0573333	0.00680686
32	0.057	0.055	0.055	0.0556667	0.0011547
40	0.052	0.059	0.064	0.0583333	0.00602771
44	0.065	0.062	0.075	0.0673333	0.00680686
48	0.068	0.075	0.072	0.0716667	0.00351188
52	0.076	0.073	0.082	0.077	0.00458258
56	0.092	0.114	0.109	0.105	0.0115326
60	0.103	0.124	0.108	0.111667	0.0109697
64	0.084	0.075	0.088	0.0823333	0.00665833
68	0.083	0.074	0.086	0.081	0.006245
72	0.084	0.073	0.089	0.082	0.00818535
KTc9n6
Time(h)	1	2	3	AVE	SD
8	0.045	0.055	0.063	0.0543333	0.0090185
16	0.298	0.303	0.297	0.299333	0.00321455
24	0.593	0.598	0.584	0.591667	0.0070946
32	0.806	0.802	0.831	0.813	0.0157162
40	0.914	0.926	0.918	0.919333	0.0061101
44	1.004	1.024	0.984	1.004	0.02
48	1.01	1.082	1.002	1.03133	0.0440606
52	1.004	1.03	0.986	1.00667	0.0221209
56	1.018	1.022	1.002	1.014	0.010583
60	1.006	1.023	1.012	1.01367	0.00862168
64	1.004	0.972	0.984	0.986667	0.0161658
68	0.988	0.976	0.982	0.982	0.006
72	0.952	0.954	0.966	0.957333	0.00757188
KTc9n7
Time(h)	1	2	3	AVE	SD
8	0.056	0.043	0.071	0.0566667	0.0140119
16	0.153	0.156	0.167	0.158667	0.00737111
24	0.327	0.336	0.341	0.334667	0.0070946
32	0.539	0.542	0.55	0.543667	0.00568624
40	0.645	0.657	0.663	0.655	0.00916515
44	0.648	0.654	0.665	0.655667	0.00862168
48	0.669	0.675	0.672	0.672	0.003
52	0.667	0.673	0.682	0.674	0.00754983
56	0.688	0.698	0.708	0.698	0.01
60	0.683	0.689	0.692	0.688	0.00458258
64	0.69	0.684	0.677	0.683667	0.00650641
68	0.679	0.661	0.678	0.672667	0.010116
72	0.672	0.66	0.673	0.668333	0.00723418
KTc9n8
Time(h)	1	2	3	AVE	SD
8	0.076	0.088	0.093	0.0856667	0.00873689
16	0.217	0.232	0.231	0.226667	0.0083865
24	0.377	0.399	0.37	0.382	0.0151327
32	0.481	0.496	0.488	0.488333	0.00750555
40	0.498	0.501	0.494	0.497667	0.00351188
44	0.501	0.502	0.492	0.498333	0.00550757
48	0.501	0.512	0.514	0.509	0.007
52	0.498	0.501	0.513	0.504	0.00793725
56	0.493	0.505	0.501	0.499667	0.0061101
60	0.504	0.52	0.506	0.51	0.0087178
64	0.503	0.511	0.507	0.507	0.004
68	0.494	0.512	0.503	0.503	0.009
72	0.503	0.502	0.483	0.496	0.0112694

## Sheet: fig 3F
	1	2	3	AVE	SD
KTc9n	36.769	35.1137	36.0804	35.9877	0.831562
KTc9n6	22.7753	22.9832	22.0774	22.612	0.474479
KTc9n7	34.7773	34.4237	34.7468	34.6493	0.195942
KTc9n8	32.9326	32.9551	35.4566	33.7814	1.45083
