# Supplementary material for: Development of a CRISPR/Cas9n-based tool for metabolic engineering of Pseudomonas putida for ferulic acid-to-polyhydroxyalkanoate bioconversion
Source: Commun Biol. 2020 Mar 5;3:98. doi: 10.1038/s42003-020-0824-5 (PMC7058019; doi:10.1038/s42003-020-0824-5)
Supplement: Supplementary file 5 — Supplementary Data 3 [file 42003_2020_824_MOESM5_ESM.xlsx]

## Sheet: fig4C
PHA content(mg/l)	1	2	3	AVE	SD
KTc9n	63.2344	67.5945	65.3212	65.3834	2.18073
KTc9n9	61.5444	58.7798	53.2324	57.8522	4.23294
KTc9n10	51.6163	57.5765	49.9787	53.0572	3.99856
KTc9n11	87.4835	75.5197	90.1378	84.3803	7.78743
KTc9n12	143.339	160.328	167.34	157.002	12.3411
KTc9n13	66.2699	61.3826	64.0758	63.9094	2.44786
KTc9n14	82.6966	103.171	99.0936	94.9871	10.8373
KTc9n15	166.092	166.444	160.506	164.347	3.33143
KTc9n16	118.022	94.8245	102.811	105.219	11.7849
Cell dry wt（mg/l)
	1	2	3
				AVE	SD
KTc9n	398.2	372.4	390.8	387.133	13.2851
KTc9n9	385.1	398.1	409.2	397.467	12.0625
KTc9n10	377.5	357.5	365.5	366.833	10.0664
KTc9n11	383.9	433	400.3	405.733	24.9969
KTc9n12	417.9	433.2	380.4	410.5	27.1667
KTc9n13	412.1	451.2	399	420.767	27.1577
KTc9n14	404.1	404.5	416	408.2	6.75796
KTc9n15	411.2	390	432.3	411.167	21.15
KTc9n16	362.8	396.5	422.2	393.833	29.7897

## Sheet: fig4D
time(h)
KTc9n	1	2	3	AVE	SD
8	0.052	0.037	0.064	0.051	0.0135277
12	0.213	0.185	0.196	0.198	0.0141067
16	0.355	0.344	0.323	0.340667	0.0162583
20	0.551	0.525	0.563	0.546333	0.0194251
24	0.694	0.675	0.679	0.682667	0.0100167
28	0.842	0.816	0.816	0.824667	0.0150111
32	0.984	0.962	0.966	0.970667	0.0117189
36	1.018	1.002	0.994	1.00467	0.0122202
40	1.156	1.098	1.086	1.11333	0.0374344
44	1.152	1.106	1.108	1.122	0.026
48	1.206	1.158	1.152	1.172	0.0295973
52	1.182	1.18	1.184	1.182	0.002
56	1.19	1.182	1.192	1.188	0.0052915
60	1.206	1.164	1.178	1.18267	0.0213854
64	1.208	1.186	1.192	1.19533	0.0113725
68	1.192	1.168	1.184	1.18133	0.0122202
72	1.14	1.152	1.254	1.182	0.0626418
76	1.176	1.128	1.232	1.17867	0.0520513
80	1.188	1.124	1.174	1.162	0.0336452
KTc9n9	1	2	3	AVE	SD
8	0.043	0.047	0.039	0.043	0.004
12	0.293	0.276	0.272	0.280333	0.0111505
16	0.464	0.443	0.413	0.44	0.025632
20	0.588	0.541	0.556	0.561667	0.0240069
24	0.694	0.675	0.679	0.682667	0.0100167
28	0.968	0.906	0.921	0.931667	0.0323471
32	1.026	1.018	1.006	1.01667	0.0100664
36	1.184	1.162	1.144	1.16333	0.0200333
40	1.204	1.176	1.176	1.18533	0.0161658
44	1.216	1.164	1.188	1.18933	0.0260256
48	1.208	1.168	1.194	1.19	0.0202978
52	1.212	1.18	1.186	1.19267	0.0170098
56	1.208	1.162	1.19	1.18667	0.0231805
60	1.206	1.158	1.202	1.18867	0.0266333
64	1.212	1.164	1.206	1.194	0.0261534
68	1.21	1.12	1.208	1.17933	0.0513939
72	1.194	1.202	1.186	1.194	0.008
76	1.162	1.182	1.178	1.174	0.010583
80	1.164	1.172	1.152	1.16267	0.0100664
KTc9n10	1	2	3	AVE	SD
8	0.055	0.049	0.067	0.057	0.00916515
12	0.204	0.207	0.188	0.199667	0.0102144
16	0.387	0.439	0.352	0.392667	0.0437759
20	0.573	0.601	0.564	0.579333	0.0192959
24	0.797	0.82	0.794	0.803667	0.0142244
28	0.986	1.002	0.942	0.976667	0.0310698
32	0.992	1.036	0.982	1.00333	0.0287286
36	1.012	1.048	1.03	1.03	0.018
40	1.034	1.022	1.036	1.03067	0.00757188
44	1.016	1.082	1.058	1.052	0.0334066
48	1.014	1.052	1.072	1.046	0.0294618
52	1.008	1.044	1.054	1.03533	0.0241937
56	1.024	1.062	1.038	1.04133	0.019218
60	1.018	1.02	1.032	1.02333	0.00757188
64	1.026	1.032	1.034	1.03067	0.00416333
68	1.012	1.03	1.032	1.02467	0.0110151
72	1.026	1.026	1.016	1.02267	0.0057735
76	0.992	1.004	0.996	0.997333	0.0061101
80	0.994	1.024	1.004	1.00733	0.0152753
KTc9n11	1	2	3	AVE	SD
8	0.046	0.071	0.065	0.0606667	0.0130512
12	0.245	0.237	0.268	0.25	0.0160935
16	0.392	0.406	0.436	0.411333	0.0224796
20	0.573	0.583	0.596	0.584	0.0115326
24	0.724	0.746	0.765	0.745	0.0205183
28	0.906	0.934	0.942	0.927333	0.0189033
32	0.972	0.986	1.024	0.994	0.0269072
36	1.024	1.074	1.138	1.07867	0.0571431
40	1.098	1.136	1.058	1.09733	0.0390043
44	1.154	1.148	1.142	1.148	0.006
48	1.196	1.126	1.158	1.16	0.0350428
52	1.174	1.106	1.174	1.15133	0.0392598
56	1.168	1.184	1.178	1.17667	0.0080829
60	1.14	1.176	1.182	1.166	0.0227156
64	1.156	1.162	1.168	1.162	0.006
68	1.162	1.154	1.152	1.156	0.0052915
72	1.128	1.134	1.124	1.12867	0.00503322
76	1.136	1.164	1.128	1.14267	0.0189033
80	1.098	1.116	1.11	1.108	0.00916515
KTc9n12	1	2	3	AVE	SD
8	0.036	0.053	0.042	0.0436667	0.00862168
12	0.193	0.188	0.167	0.182667	0.0137961
16	0.344	0.336	0.319	0.333	0.0127671
20	0.598	0.565	0.573	0.578667	0.0172143
24	0.766	0.731	0.764	0.753667	0.0196554
28	0.94	0.923	0.957	0.94	0.017
32	1.066	1.078	1.03	1.058	0.02498
36	1.162	1.176	1.124	1.154	0.0269072
40	1.172	1.198	1.184	1.18467	0.0130128
44	1.194	1.226	1.244	1.22133	0.0253246
48	1.208	1.224	1.232	1.22133	0.0122202
52	1.206	1.212	1.224	1.214	0.00916515
56	1.218	1.21	1.236	1.22133	0.0133167
60	1.204	1.208	1.222	1.21133	0.00945163
64	1.208	1.216	1.22	1.21467	0.0061101
68	1.208	1.196	1.218	1.20733	0.0110151
72	1.184	1.202	1.182	1.18933	0.0110151
76	1.172	1.19	1.168	1.17667	0.0117189
80	1.174	1.186	1.154	1.17133	0.0161658
KTc9n13	1	2	3	AVE	SD
8	0.054	0.045	0.062	0.0536667	0.0085049
12	0.218	0.225	0.201	0.214667	0.0123423
16	0.394	0.413	0.407	0.404667	0.00971253
20	0.529	0.567	0.548	0.548	0.019
24	0.742	0.756	0.736	0.744667	0.0102632
28	0.886	0.906	0.892	0.894667	0.0102632
32	0.982	1.014	0.966	0.987333	0.0244404
36	1.002	1.108	0.988	1.03267	0.065615
40	1.106	1.15	1.054	1.10333	0.0480555
44	1.122	1.174	1.086	1.12733	0.0442418
48	1.174	1.166	1.148	1.16267	0.0133167
52	1.172	1.154	1.174	1.16667	0.0110151
56	1.156	1.128	1.158	1.14733	0.016773
60	1.142	1.104	1.122	1.12267	0.0190088
64	1.136	1.11	1.124	1.12333	0.0130128
68	1.118	1.086	1.104	1.10267	0.0160416
72	1.096	1.078	1.094	1.08933	0.00986577
76	1.084	1.078	1.096	1.086	0.00916515
80	1.078	1.08	1.092	1.08333	0.00757188
KTc9n14	1	2	3	AVE	SD
8	0.043	0.029	0.033	0.035	0.0072111
12	0.213	0.255	0.214	0.227333	0.0239653
16	0.369	0.417	0.364	0.383333	0.0292632
20	0.577	0.639	0.57	0.595333	0.0379781
24	0.691	0.747	0.689	0.709	0.0329242
28	0.856	0.884	0.851	0.863667	0.0177858
32	0.958	1.006	0.974	0.979333	0.0244404
36	1.108	1.122	1.104	1.11133	0.00945163
40	1.142	1.134	1.168	1.148	0.0177764
44	1.148	1.158	1.184	1.16333	0.0185831
48	1.142	1.156	1.178	1.15867	0.0181475
52	1.136	1.158	1.188	1.16067	0.0261024
56	1.134	1.164	1.182	1.16	0.0242487
60	1.158	1.158	1.202	1.17267	0.0254034
64	1.146	1.144	1.114	1.13467	0.0179258
68	1.134	1.134	1.118	1.12867	0.0092376
72	1.128	1.108	1.128	1.12133	0.011547
76	1.126	1.112	1.144	1.12733	0.0160416
80	1.112	1.108	1.136	1.11867	0.0151438
KTc9n15	1	2	3	AVE	SD
8	0.037	0.035	0.045	0.039	0.0052915
12	0.196	0.211	0.204	0.203667	0.00750555
16	0.395	0.371	0.355	0.373667	0.0201329
20	0.549	0.522	0.514	0.528333	0.0183394
24	0.696	0.739	0.684	0.706333	0.0289194
28	0.844	0.863	0.848	0.851667	0.0100167
32	1.034	1.082	1.058	1.058	0.024
36	1.142	1.124	1.132	1.13267	0.0090185
40	1.134	1.164	1.158	1.152	0.0158745
44	1.166	1.136	1.146	1.14933	0.0152753
48	1.172	1.16	1.172	1.168	0.0069282
52	1.194	1.18	1.17	1.18133	0.0120554
56	1.184	1.164	1.18	1.176	0.010583
60	1.202	1.188	1.172	1.18733	0.0150111
64	1.21	1.176	1.152	1.17933	0.0291433
68	1.158	1.184	1.148	1.16333	0.0185831
72	1.142	1.12	1.132	1.13133	0.0110151
76	1.12	1.132	1.124	1.12533	0.0061101
80	1.116	1.108	1.114	1.11267	0.00416333
KTc9n16	1	2	3	AVE	SD
8	0.038	0.049	0.044	0.0436667	0.00550757
12	0.198	0.219	0.195	0.204	0.0130767
16	0.377	0.395	0.344	0.372	0.025865
20	0.514	0.553	0.519	0.528667	0.0212211
24	0.636	0.668	0.616	0.64	0.0262298
28	0.812	0.827	0.802	0.813667	0.0125831
32	1.042	1.132	0.986	1.05333	0.0736569
36	1.104	1.142	1.076	1.10733	0.033126
40	1.116	1.156	1.11	1.12733	0.0250067
44	1.152	1.154	1.116	1.14067	0.0213854
48	1.142	1.178	1.152	1.15733	0.0185831
52	1.144	1.154	1.144	1.14733	0.0057735
56	1.158	1.15	1.146	1.15133	0.0061101
60	1.168	1.146	1.164	1.15933	0.0117189
64	1.154	1.14	1.152	1.14867	0.00757188
68	1.108	1.126	1.178	1.13733	0.0363501
72	1.102	1.11	1.194	1.13533	0.050964
76	1.194	1.126	1.106	1.142	0.0461303
80	1.104	1.122	1.088	1.10467	0.0170098
