# Supplementary material for: Development of a CRISPR/Cas9n-based tool for metabolic engineering of Pseudomonas putida for ferulic acid-to-polyhydroxyalkanoate bioconversion
Source: Commun Biol. 2020 Mar 5;3:98. doi: 10.1038/s42003-020-0824-5 (PMC7058019; doi:10.1038/s42003-020-0824-5)
Supplement: Supplementary file 6 — Supplementary Data 4 [file 42003_2020_824_MOESM6_ESM.xlsx]

## Sheet: fig5B
Time(h)
KTc9n6	1	2	3	AVE	SD
8	0.048	0.055	0.068	0.057	0.0101489
16	0.348	0.356	0.364	0.356	0.008
24	0.69	0.684	0.696	0.69	0.006
32	1.014	1.012	1.104	1.04333	0.0525484
40	1.414	1.402	1.426	1.414	0.012
44	1.552	1.572	1.57	1.56467	0.0110151
48	1.572	1.592	1.586	1.58333	0.0102632
52	1.586	1.614	1.592	1.59733	0.0147422
56	1.564	1.582	1.618	1.588	0.0274955
60	1.576	1.568	1.592	1.57867	0.0122202
64	1.532	1.534	1.532	1.53267	0.0011547
68	1.502	1.508	1.516	1.50867	0.00702377
72	1.496	1.502	1.504	1.50067	0.00416333
KTc9n8	1	2	3	AVE	SD
8	0.051	0.063	0.044	0.0526667	0.00960902
16	0.319	0.352	0.34	0.337	0.0167033
24	0.737	0.768	0.756	0.753667	0.0156312
32	1.112	1.164	1.124	1.13333	0.0272274
40	1.428	1.476	1.466	1.45667	0.0253246
44	1.49	1.492	1.472	1.48467	0.0110151
48	1.536	1.54	1.536	1.53733	0.0023094
52	1.556	1.542	1.54	1.546	0.0087178
56	1.582	1.574	1.566	1.574	0.008
60	1.616	1.586	1.574	1.592	0.0216333
64	1.578	1.584	1.582	1.58133	0.00305505
68	1.548	1.532	1.562	1.54733	0.0150111
72	1.492	1.494	1.478	1.488	0.0087178
KTc9n17	1	2	3	AVE	SD
8	0.048	0.054	0.041	0.0476667	0.00650641
16	0.31	0.334	0.346	0.33	0.0183303
24	0.712	0.728	0.714	0.718	0.0087178
32	1.074	1.106	1.09	1.09	0.016
40	1.388	1.464	1.442	1.43133	0.0391067
44	1.486	1.516	1.508	1.50333	0.0155349
48	1.536	1.568	1.542	1.54867	0.0170098
52	1.554	1.586	1.564	1.568	0.0163707
56	1.556	1.578	1.566	1.56667	0.0110151
60	1.562	1.556	1.568	1.562	0.006
64	1.546	1.514	1.55	1.53667	0.0197315
68	1.548	1.504	1.526	1.526	0.022
72	1.516	1.494	1.504	1.50467	0.0110151
KTc9n18	1	2	3	AVE	SD
8	0.067	0.074	0.056	0.0656667	0.00907377
16	0.383	0.396	0.387	0.388667	0.00665833
24	0.741	0.766	0.754	0.753667	0.0125033
32	1.172	1.19	1.188	1.18333	0.00986577
40	1.384	1.41	1.404	1.39933	0.0136137
44	1.402	1.416	1.408	1.40867	0.00702377
48	1.42	1.446	1.432	1.43267	0.0130128
52	1.432	1.448	1.422	1.434	0.0131149
56	1.442	1.452	1.414	1.436	0.0196977
60	1.452	1.406	1.438	1.432	0.0235797
64	1.446	1.372	1.42	1.41267	0.0375411
68	1.408	1.374	1.388	1.39	0.017088
72	1.372	1.336	1.368	1.35867	0.0197315
KTc9n19	1	2	3	AVE	SD
8	0.049	0.062	0.083	0.0646667	0.0171561
16	0.347	0.352	0.311	0.336667	0.0223681
24	0.701	0.714	0.698	0.704333	0.0085049
32	1.044	1.104	1.026	1.058	0.0408412
40	1.058	1.102	1.056	1.072	0.026
44	1.026	1.104	1.062	1.064	0.0390384
48	1.082	1.116	1.126	1.108	0.0230651
52	1.152	1.102	1.122	1.12533	0.0251661
56	1.222	1.072	1.144	1.146	0.07502
60	1.182	1.092	1.154	1.14267	0.0460579
64	1.176	1.102	1.134	1.13733	0.0371124
68	1.158	1.114	1.156	1.14267	0.0248462
72	1.122	1.112	1.172	1.13533	0.0321455
KTc9n20	1	2	3	AVE	SD
8	0.049	0.059	0.065	0.0576667	0.0080829
16	0.359	0.332	0.342	0.344333	0.0136504
24	0.788	0.757	0.758	0.767667	0.0176163
32	1.194	1.182	1.178	1.18467	0.00832666
40	1.41	1.406	1.344	1.38667	0.0370045
44	1.442	1.436	1.338	1.40533	0.0583895
48	1.442	1.532	1.328	1.434	0.102235
52	1.414	1.472	1.386	1.424	0.0438634
56	1.384	1.452	1.402	1.41267	0.0352326
60	1.328	1.428	1.384	1.38	0.0501199
64	1.328	1.414	1.452	1.398	0.0635295
68	1.318	1.388	1.442	1.38267	0.0621718
72	1.332	1.374	1.414	1.37333	0.0410041

## Sheet: fig5C
	PHA content(mg/l)	1	2	3	AVE	SD
	KTc9n6	82.2271	76.3264	81.6603	80.0713	3.25547
	KTc9n17	157.729	159.838	158.828	158.798	1.05468
	KTc9n18	87.8557	99.7709	109.397	99.0079	10.7909
	KTc9n8	61.6698	58.0281	56.9359	58.878	2.47874
	KTc9n19	86.6763	82.7616	99.3031	89.5803	8.64467
	KTc9n20	99.9312	103.697	121.637	108.422	11.5986
	the content of FA (mM)	1	2	3	AVE	SD
	KTc9n6	6.07754	6.20434	6.18381	6.15523	0.0680609
	KTc9n17	5.20914	6.80656	6.5811	6.19893	0.864566
	KTc9n18	5.61503	5.65079	5.80209	5.6893	0.0992972
	KTc9n8	5.4975	4.95653	5.11909	5.19104	0.27757
	KTc9n19	11.8666	11.9944	11.4233	11.7615	0.299723
	KTc9n20	6.88204	7.14524	7.89412	7.30713	0.525105

## Sheet: fig5D
KTc9n17	1	2	3	AVE	SD
8	0.069	0.091	0.078	0.0793333	0.0110604
16	0.482	0.47	0.469	0.473667	0.00723418
24	0.912	0.91	0.896	0.906	0.0087178
32	1.488	1.472	1.468	1.476	0.010583
40	1.696	1.678	1.676	1.68333	0.0110151
44	1.704	1.688	1.692	1.69467	0.00832666
48	1.698	1.682	1.706	1.69533	0.0122202
52	1.714	1.698	1.702	1.70467	0.00832666
56	1.722	1.696	1.698	1.70533	0.0144684
60	1.696	1.718	1.726	1.71333	0.0155349
64	1.644	1.686	1.704	1.678	0.0307896
68	1.648	1.648	1.648	1.648	0
72	1.618	1.568	1.442	1.54267	0.0906936
KTc9n18	1	2	3	AVE	SD
8	0.069	0.081	0.074	0.0746667	0.00602771
16	0.496	0.504	0.523	0.507667	0.0138684
24	1.064	1.076	1.096	1.07867	0.0161658
32	1.682	1.64	1.642	1.65467	0.0236925
40	1.928	1.904	1.91	1.914	0.01249
44	2.102	1.986	1.996	2.028	0.0642806
48	2.048	2.012	2.04	2.03333	0.0189033
52	2.012	2.014	1.998	2.008	0.0087178
56	2.11	2.008	2.01	2.04267	0.058321
60	2.08	2.014	2.032	2.042	0.0341174
64	2.002	1.996	2.102	2.03333	0.0595427
68	1.994	1.996	2.004	1.998	0.0052915
72	1.994	1.998	1.988	1.99333	0.00503322
KTc9n19	1	2	3	AVE	SD
8	0.066	0.076	0.081	0.0743333	0.00763763
16	0.535	0.508	0.504	0.515667	0.0168622
24	0.972	0.982	0.966	0.973333	0.0080829
32	1.672	1.694	1.582	1.64933	0.0593408
40	2.164	2.234	2.124	2.174	0.0556776
44	2.218	2.238	2.184	2.21333	0.0273008
48	2.316	2.338	2.34	2.33133	0.0133167
52	2.408	2.412	2.39	2.40333	0.0117189
56	2.422	2.387	2.404	2.40433	0.0175024
60	2.396	2.404	2.392	2.39733	0.0061101
64	2.386	2.394	2.376	2.38533	0.0090185
68	2.322	2.344	2.326	2.33067	0.0117189
72	2.092	2.164	2.194	2.15	0.0524214
KTc9n20	1	2	3	AVE	SD
8	0.066	0.076	0.081	0.0743333	0.00763763
16	0.535	0.508	0.504	0.515667	0.0168622
24	0.972	0.982	0.966	0.973333	0.0080829
32	1.672	1.694	1.582	1.64933	0.0593408
40	2.342	2.406	2.338	2.362	0.0381576
44	2.504	2.558	2.644	2.56867	0.0706069
48	2.596	2.642	2.702	2.64667	0.0531539
52	2.686	2.672	2.802	2.72	0.0713583
56	2.716	2.862	2.802	2.79333	0.0733848
60	2.656	2.664	2.682	2.66733	0.0133167
64	2.482	2.444	2.476	2.46733	0.0204287
68	2.424	2.36	2.328	2.37067	0.0488808
72	2.292	2.174	2.284	2.25	0.0659394

## Sheet: fig5E
the content of FA (mM)	1	2	3	AVE	SD
KTc9n17	3.79811	3.92392	3.98285	3.90163	0.0943647
KTc9n18	3.48426	3.8587	4.48873	3.94389	0.507625
KTc9n19	2.28876	2.5268	2.31657	2.37738	0.130149
KTc9n20	1.03996	0.904221	0.869128	0.93777	0.0902224
PHA content(mg/l)	1	2	3	AVE	SD
KTc9n17	135.241	141.686	160.818	145.915	13.3024
KTc9n18	94.3709	88.567	98.7351	93.891	5.10101
KTc9n19	237.571	242.224	280.967	253.587	23.8253
KTc9n20	242.589	288.891	273.35	268.277	23.5641
