# Supplementary material for: Development of a CRISPR/Cas9n-based tool for metabolic engineering of Pseudomonas putida for ferulic acid-to-polyhydroxyalkanoate bioconversion
Source: Commun Biol. 2020 Mar 5;3:98. doi: 10.1038/s42003-020-0824-5 (PMC7058019; doi:10.1038/s42003-020-0824-5)
Supplement: Supplementary file 7 — Supplementary Data 5 [file 42003_2020_824_MOESM7_ESM.xlsx]

## Sheet: Supplementary Figures 1
Promoter activity test for the four constitutive promotes
	1	2	3	AVE	SD
ptac	131267	128807	132569	130881	1910.47
ptrc	174963	195790	191609	187454	11017.7
pmin	124153	156857	176226	152412	26319.5
pem-7-2	47332	47914	46665	47303.7	624.982

## Sheet: Supplementary Figures 2 A
	LB 20 μg/mL uracil		KT2440						LB 20 μg/mL uracil		KTc9n
	time(h)	1	2	3	AVE	SD		time(h)	1	2	3	AVE	SD
	0	0.048	0.05	0.048	0.0486667	0.0011547		0	0.045	0.042	0.041	0.0426667	0.00208167
	8	2.022	2.114	2.074	2.07	0.0461303		8	1.974	2.003	2.012	1.99633	0.0198578
	12	3.725	3.946	3.72	3.797	0.129062		12	3.392	3.723	3.781	3.632	0.209859
	16	4.881	4.984	4.726	4.86367	0.12987		16	4.489	4.872	4.673	4.678	0.191549
	20	4.817	5.013	5.002	4.944	0.110123		20	4.673	4.838	4.826	4.779	0.0919946
	24	4.902	5.017	5.011	4.97667	0.0647328		24	4.922	4.932	4.975	4.943	0.0281603
	28	4.963	5.006	5.014	4.99433	0.0274287		28	5.001	4.996	4.983	4.99333	0.00929157
	32	5.032	5.019	5.122	5.05767	0.0560922		32	5.012	5.013	4.969	4.998	0.0251197
	36	5.202	5.024	5.275	5.167	0.129108		36	4.982	5.002	5.072	5.01867	0.0472582
	40	5.107	5.148	5.2	5.15167	0.0466083		40	4.874	5.014	4.975	4.95433	0.0722519
	44	5.209	5.229	5.211	5.21633	0.0110151		44	4.943	5.012	4.837	4.93067	0.0881495
	48	5.014	5.204	5.124	5.114	0.0953939		48	4.922	4.901	4.826	4.883	0.0504678
	52	5.003	5.102	4.963	5.02267	0.0715565		52	4.899	4.729	4.749	4.79233	0.0929157
	56	4.977	5.077	4.916	4.99	0.0812835		56	4.914	4.801	4.638	4.78433	0.138753
	60	4.93	4.926	4.853	4.903	0.0433474		60	4.902	4.824	4.674	4.8	0.115879
	64	4.795	4.891	4.671	4.78567	0.110297		64	4.893	4.738	4.55	4.727	0.171764
	68	4.818	4.828	4.456	4.70067	0.211947		68	4.812	4.631	4.621	4.688	0.107503
	72	4.871	4.819	4.507	4.73233	0.196869		72	4.88	4.622	4.547	4.683	0.17468
	76	4.696	4.821	4.5	4.67233	0.161803		76	4.733	4.515	4.461	4.56967	0.144005
	80	4.482	4.826	4.48	4.596	0.199188		80	4.452	4.368	4.494	4.438	0.0641561
	KT2440								KT2440 ΔpyrF/RED/cas9n
	15mM glucose-M9 mineral medium 20 μg/mL uracil								15mM glucose-M9 mineral medium 20 μg/mL uracil
	time(h)	1	2	3	AVE	SD		time(h)	1	2	3	AVE	SD
	0	0.06	0.058	0.039	0.0523333	0.0115902		0	0.042	0.05	0.04	0.044	0.0052915
	8	1.224	1.04	1.072	1.112	0.0983056		8	1.029	1.024	1.142	1.065	0.0667308
	12	2.046	1.764	1.698	1.836	0.184835		12	1.734	1.672	1.848	1.75133	0.0892711
	16	2.477	2.136	2.015	2.20933	0.239571		16	2.045	2.016	2.212	2.091	0.105788
	20	2.563	2.326	2.292	2.39367	0.147629		20	2.095	2.314	2.344	2.251	0.13593
	24	2.799	2.488	2.383	2.55667	0.216334		24	2.267	2.339	2.452	2.35267	0.0932541
	28	2.842	2.692	2.494	2.676	0.174551		28	2.319	2.428	2.503	2.41667	0.0925221
	32	2.861	2.761	2.518	2.71333	0.176398		32	2.335	2.483	2.577	2.465	0.122
	36	2.844	2.74	2.524	2.70267	0.163234		36	2.423	2.512	2.674	2.53633	0.127257
	40	2.804	2.777	2.602	2.72767	0.109665		40	2.582	2.734	2.723	2.67967	0.0847604
	44	2.913	2.845	2.763	2.84033	0.0751088		44	2.696	2.742	2.785	2.741	0.0445084
	48	2.922	2.809	2.773	2.83467	0.0777453		48	2.724	2.801	2.894	2.80633	0.0851254
	52	2.898	2.904	2.812	2.87133	0.0514717		52	2.826	2.746	2.873	2.815	0.0642106
	56	2.792	2.882	2.801	2.825	0.0495681		56	2.743	2.612	2.742	2.699	0.0753459
	60	2.801	2.805	2.745	2.78367	0.033546		60	2.722	2.653	2.704	2.693	0.0357911
	64	2.773	2.81	2.733	2.772	0.0385097		64	2.769	2.692	2.75	2.737	0.0401123
	68	2.753	2.73	2.672	2.71833	0.0417413		68	2.714	2.609	2.756	2.693	0.0757166
	72	2.789	2.79	2.653	2.744	0.0788099		72	2.769	2.671	2.632	2.69067	0.0705856
	76	2.804	2.71	2.671	2.72833	0.0683691		76	2.723	2.654	2.614	2.66367	0.0551392
	80	2.744	2.664	2.476	2.628	0.137579		80	2.656	2.508	2.677	2.61367	0.0921104

## Sheet: Supplementary Figures 2 B
Curing of pBBR1-3 expressing GFP
		%Plasmid-carrying cell
	time(h)	1	2	3	AVE	SD
cultures with vanillic acid	0	1	1	1	1	0
	12	0.87013	0.837607	0.896552	0.868096	0.029525
	24	0.082397	0.10241	0.106996	0.0972675	0.0130808
		%Plasmid-carrying cell
non-induced	time（h）				AVE	SD
	0	1	1	1	1	0
	12	1	1	0.990196	0.996732	0.0056603
	24	0.679389	0.695946	0.662857	0.679397	0.0165444

## Sheet: Supplementary Figures 3 A
	KTc9n
		max OD600
		1	2	3	AVE	SD
	20mMFA-65mg/L NH4CL	1.27	1.282	1.282	1.278	0.0069282
	20mMFA-110mg/L NH4CL	1.814	1.792	1.782	1.796	0.0163707
	20mMFA-130mg/L NH4CL	1.854	1.848	1.842	1.848	0.006
	20mMFA-150mg/L NH4CL	1.862	1.838	1.836	1.84533	0.0144684
	20mMFA-260mg/L NH4CL	1.948	1.966	1.948	1.954	0.0103923
		FA concentration (mM)
		1	2	3	AVE	SD
	20mMFA-65mg/L NH4CL	11.2525	11.5098	11.0277	11.2633	0.241202
	20mMFA-110mg/L NH4CL	4.35067	4.5811	4.14673	4.3595	0.217317
	20mMFA-130mg/L NH4CL	3.9908	4.48111	4.18977	4.22056	0.246604
	20mMFA-150mg/L NH4CL	4.29174	4.32849	4.29141	4.30388	0.0213132
	20mMFA-260mg/L NH4CL	1.46936	1.43327	1.43327	1.4453	0.0208347

## Sheet: Supplementary Figures 3 B
	KTc9n6
		max OD600
		1	2	3	AVE	SD
	20mMFA-65mg/L NH4CL	1.568	1.588	1.548	1.568	0.02
	20mMFA-110mg/L NH4CL	2.222	2.232	2.244	2.23267	0.0110151
	20mMFA-130mg/L NH4CL	2.256	2.264	2.248	2.256	0.008
	20mMFA-150mg/L NH4CL	1.858	1.844	1.842	1.848	0.0087178
	20mMFA-260mg/L NH4CL	0.858	0.858	0.84	0.852	0.0103923
		FA concentration (mM)
		1	2	3	AVE	SD
	20mMFA-65mg/L NH4CL	6.5225	7.16014	7.9226	7.20174	0.700976
	20mMFA-110mg/L NH4CL	1.64347	1.78898	1.60854	1.68033	0.0956976
	20mMFA-130mg/L NH4CL	1.70012	1.70872	1.62562	1.67815	0.0456954
	20mMFA-150mg/L NH4CL	1.98252	1.83585	1.99808	1.93882	0.0895074
	20mMFA-260mg/L NH4CL	8.60593	8.8486	8.67843	8.71099	0.12457

## Sheet: Supplementary Figures 3 C
	KTc9n8
		max OD600
		1	2	3	AVE	SD
	20mMFA-65mg/L NH4CL	1.552	1.568	1.554	1.558	0.0087178
	20mMFA-110mg/L NH4CL	2.172	2.136	2.184	2.164	0.02498
	20mMFA-130mg/L NH4CL	2.454	2.462	2.44	2.452	0.0111355
	20mMFA-150mg/L NH4CL	2.674	2.682	2.666	2.674	0.008
	20mMFA-260mg/L NH4CL	2.578	2.528	2.568	2.558	0.0264575
		FA concentration (mM)
		1	2	3	AVE	SD
	20mMFA-65mg/L NH4CL	5.41837	4.99493	5.61404	5.34245	0.316458
	20mMFA-110mg/L NH4CL	2.29836	2.25036	2.23811	2.26227	0.0318466
	20mMFA-130mg/L NH4CL	1.36938	1.40149	1.62562	1.4655	0.139601
	20mMFA-150mg/L NH4CL	0.341069	0.315577	0.34438	0.333675	0.015761
	20mMFA-260mg/L NH4CL	0.0836285	0	0	0.0278762	0.048283

## Sheet: Supplementary Figures 3 D
	Cell dry wt（g/l)
				1	2	3	AVE	SD
	KTc9n	20mMFA	65mg/L NH4Cl	0.3667	0.3767	0.3798	0.3744	0.00684617
	KTc9n	20mMFA	130mg/L NH4Cl	0.5277	0.5771	0.5276	0.544133	0.02855
	KTc9n17	20mMFA	65mg/L NH4Cl	0.4689	0.4944	0.493	0.485433	0.0143354
	KTc9n17	20mMFA	130mg/L NH4Cl	0.579	0.4745	0.5592	0.537567	0.0555073
	KTc9n18	20mMFA	65mg/L NH4Cl	0.4037	0.4305	0.4413	0.425167	0.0193591
	KTc9n18	20mMFA	130mg/L NH4Cl	0.532	0.4862	0.5309	0.516367	0.0261309
	KTc9n19	20mMFA	65mg/L NH4Cl	0.36855	0.3724	0.3732	0.371383	0.00248613
	KTc9n19	20mMFA	130mg/L NH4Cl	0.609	0.6663	0.7006	0.658633	0.0462788
	KTc9n20	20mMFA	65mg/L NH4Cl	0.4226	0.3971	0.5063	0.442	0.0571264
	KTc9n20	20mMFA	130mg/L NH4Cl	0.7812	0.7813	0.7825	0.781667	0.000723418

## Sheet: Supplementary Figures S4 
	KTc9n20
	20mMFA-65mg/L NH4CL
	time(h)	1	2	3	AV	SD
	8	0.065	0.052	0.057	0.058	0.00655744
	12	0.234	0.216	0.226	0.225333	0.0090185
	16	0.355	0.324	0.349	0.342667	0.0164418
	20	0.627	0.616	0.602	0.615	0.01253
	24	0.796	0.753	0.786	0.778333	0.0225019
	28	1.116	1.012	0.982	1.03667	0.0703231
	32	1.252	1.232	1.198	1.22733	0.0273008
	36	1.346	1.308	1.296	1.31667	0.0261024
	40	1.364	1.346	1.328	1.346	0.018
	44	1.374	1.352	1.426	1.384	0.038
	48	1.438	1.436	1.41	1.428	0.0156205
	52	1.426	1.422	1.369	1.40567	0.0318172
	56	1.396	1.412	1.358	1.38867	0.0277369
	60	1.406	1.394	1.314	1.37133	0.0500133
	64	1.388	1.386	1.326	1.36667	0.0352326
	68	1.406	1.396	1.338	1.38	0.0367151
	72	1.396	1.366	1.344	1.36867	0.0261024
	76	1.362	1.336	1.322	1.34	0.0202978
	80	1.344	1.338	1.318	1.33333	0.0136137
	20mMFA-130mg/L NH4CL
	time(h)	1	2	3	AV	SD
	8	0.066	0.083	0.078	0.0756667	0.00873689
	12	0.311	0.307	0.339	0.319	0.0174356
	16	0.503	0.536	0.514	0.517667	0.0168028
	20	0.732	0.826	0.772	0.776667	0.0471734
	24	1.208	1.296	1.246	1.25	0.0441362
	28	1.432	1.446	1.448	1.442	0.0087178
	32	1.734	1.818	1.742	1.76467	0.0463609
	36	2.026	2.114	2.118	2.086	0.052
	40	2.304	2.296	2.336	2.312	0.021166
	44	2.376	2.392	2.364	2.37733	0.0140475
	48	2.496	2.554	2.496	2.51533	0.0334863
	52	2.588	2.672	2.572	2.61067	0.0537153
	56	2.622	2.686	2.622	2.64333	0.0369504
	60	2.63	2.684	2.614	2.64267	0.0366788
	64	2.604	2.704	2.662	2.65667	0.0502129
	68	2.568	2.66	2.638	2.622	0.0480416
	72	2.544	2.602	2.584	2.57667	0.0296873
	76	2.512	2.546	2.56	2.53933	0.0246847
	80	2.508	2.512	2.484	2.50133	0.0151438
	20mMFA-260mg/L NH4CL
	time(h)	1	2	3	AV	SD
	8	0.072	0.055	0.063	0.0633333	0.0085049
	12	0.368	0.391	0.388	0.382333	0.0125033
	16	0.597	0.566	0.583	0.582	0.0155242
	20	0.813	0.845	0.814	0.824	0.0181934
	24	1.178	1.226	1.18	1.19467	0.0271539
	28	1.446	1.498	1.466	1.47	0.0262298
	32	1.816	1.922	1.886	1.87467	0.0539011
	36	2.106	2.15	2.132	2.12933	0.0221209
	40	2.422	2.456	2.368	2.41533	0.0443772
	44	2.468	2.528	2.494	2.49667	0.0300888
	48	2.594	2.668	2.614	2.62533	0.0382797
	52	2.62	2.654	2.622	2.632	0.0190788
	56	2.622	2.642	2.628	2.63067	0.0102632
	60	2.614	2.628	2.632	2.62467	0.00945163
	64	2.622	2.63	2.684	2.64533	0.0337244
	68	2.618	2.626	2.648	2.63067	0.0155349
	72	2.592	2.604	2.636	2.61067	0.022745
	76	2.582	2.598	2.624	2.60133	0.0211975
	80	2.572	2.586	2.568	2.57533	0.00945163
	20mMFA-500mg/L NH4CL
	time(h)	1	2	3	AV	SD
	8	0.059	0.077	0.065	0.067	0.00916515
	12	0.374	0.383	0.351	0.369333	0.0165025
	16	0.602	0.627	0.608	0.612333	0.0130512
	20	1.014	1.012	0.988	1.00467	0.0144684
	24	1.302	1.346	1.278	1.30867	0.0344867
	28	1.536	1.554	1.52	1.53667	0.0170098
	32	1.634	1.61	1.566	1.60333	0.0344867
	36	1.648	1.636	1.588	1.624	0.031749
	40	1.656	1.644	1.574	1.62467	0.0442869
	44	1.664	1.678	1.596	1.646	0.0438634
	48	1.688	1.674	1.62	1.66067	0.0359073
	52	1.702	1.664	1.648	1.67133	0.0277369
	56	1.694	1.662	1.662	1.67267	0.0184752
	60	1.67	1.648	1.678	1.66533	0.0155349
	64	1.662	1.634	1.672	1.656	0.0196977
	68	1.648	1.614	1.666	1.64267	0.0264071
	72	1.635	1.604	1.632	1.62367	0.0170978
	76	1.644	1.628	1.644	1.63867	0.0092376
	80	1.628	1.614	1.622	1.62133	0.00702377
	20mMFA-1000mg/L NH4CL
	time(h)	1	2	3	AV	SD
	8	0.082	0.064	0.056	0.0673333	0.0133167
	12	0.355	0.386	0.371	0.370667	0.0155027
	16	0.647	0.654	0.619	0.64	0.0185203
	20	0.998	1.022	0.982	1.00067	0.0201329
	24	1.316	1.322	1.302	1.31333	0.0102632
	28	1.52	1.534	1.508	1.52067	0.0130128
	32	1.496	1.51	1.498	1.50133	0.00757188
	36	1.522	1.534	1.496	1.51733	0.0194251
	40	1.534	1.562	1.488	1.528	0.0373631
	44	1.516	1.53	1.502	1.516	0.014
	48	1.524	1.536	1.516	1.52533	0.0100664
	52	1.504	1.544	1.524	1.524	0.02
	56	1.54	1.598	1.546	1.56133	0.0318957
	60	1.564	1.588	1.568	1.57333	0.0128582
	64	1.538	1.536	1.552	1.542	0.0087178
	68	1.518	1.554	1.55	1.54067	0.0197315
	72	1.522	1.532	1.526	1.52667	0.00503322
	76	1.514	1.526	1.528	1.52267	0.00757188
	80	1.518	1.516	1.524	1.51933	0.00416333
